# Supplementary material for: Lead-Free MDABCO-NH4I3 Perovskite Crystals Embedded in Electrospun Nanofibers
Source: Materials (Basel). 2022 Nov 25;15(23):8397. doi: 10.3390/ma15238397 (PMC9739599; doi:10.3390/ma15238397)
Supplement: Supplementary file 1 [file materials-15-08397-s001.zip]

Archive with 1 entries (1 files):
- materials-1999692-supplementary.pdf
